# Supplementary material for: Novel Aminosilane (APTES)-Grafted Polyaniline@Graphene Oxide (PANI-GO) Nanocomposite for Electrochemical Sensor
Source: Polymers (Basel). 2021 Jul 31;13(15):2562. doi: 10.3390/polym13152562 (PMC8347065; doi:10.3390/polym13152562)
Supplement: Supplementary file 1 [file polymers-13-02562-s001.zip]

Archive with 1 entries (1 files):
- polymers-1315956-supplementary.pdf
